# Supplementary material for: Alterations in the Platelet Transcriptome Mediate Prenatal Thirdhand Smoke Exposure Associated Thrombogenicity via Integrated miRNA-mRNA Regulatory Networks
Source: Int J Mol Sci. 2025 Aug 7;26(15):7633. doi: 10.3390/ijms26157633 (PMC12347917; doi:10.3390/ijms26157633)
Supplement: Supplementary file 1 [file ijms-26-07633-s001.zip]

Archive with 1 entries (1 files):
- ijms-3685917-supplementary.xlsx
