# Supplementary material for: Alterations in the Platelet Transcriptome Mediate Prenatal Thirdhand Smoke Exposure Associated Thrombogenicity via Integrated miRNA-mRNA Regulatory Networks
Source: Int J Mol Sci. 2025 Aug 7;26(15):7633. doi: 10.3390/ijms26157633 (PMC12347917; doi:10.3390/ijms26157633)
Supplement: Supplementary file 1 [file ijms-26-07633-s001.zip › ijms-3685917-supplementary.xlsx]

## Sheet: Table_S1_Primer_Seq_for_Q-PCR
					Table S1	Primer sequences for RT-QPCR validation
				#	Gene ID	Forward Primer			Reverse Primer
				1	PLD1	TCT TAT CCC TTC CTG CTA CCA			GAT GGA TTC CTC ATG GTG CTT
				2	MEOX2	CAT TCA CCA GTT CCT TTT CTC G			GAT AGC AGT GAA TCT AGA CCT CA
				3	EPAS1	GAC ACG TCT TTG CTC TTC TTC			GAC TTC ACT CAT CCT TGC GA
				4	ABLIM1	CCT CTG TCC ATT CTC ACT GC			ACA GAC TTC GCT CAG TAC AAC
				5	CNN3	CAT ACC GTA AGC CTG GAT AGC			GTG CGA ACT CAT AAA CAA GCT AC
				6	VIM	TCA ACA TCC TGT CTG AAT GAC TG			ATC AGC TCA CCA ACG ACA AG
				7	ARHGEF15	TTC AGC CCA TCC AAT CCT TC			GAT CCA AAC TGC TAC AAA GGC
				8	CXCL12	GAC TCA CAC CTC TCA CAT CTT G			GTG CCC TTC AGA TTG TTG C
				9	GDE1	CTT TAG AGC AGC AGA AGC CAT A			GCA GCA AAT CAC AGA CTC AGA
				10	PTEN	TTC ACC TTT AGC TGG CAG AC			CAC TGC TGT TTC ACA AGA TGA TG
				11	KLF6	AAG ATA GCG TTC CAA CTC CAG			TCC CAA TGT GTA GCA TCT TCC
				12	TRAF5	GTG CTC ACA AGT CTT GCA AA			GGC TCC TCA GAA ACC GAA A
				13	GPX1	AGG TCG GAC GTA CTT GAG G			AGG TCG GAC GTA CTT GAG G
				14	TFRC	AGC CAG TTT CAT CTC CAC ATG			TCA AGC CAG ATC AGC ATT CTC
				15	UCP2	GCA AGA CGA GAC AGA GGA AC			TTA GAG AAG CTT GAC CTT GGA G
				16	CD82	TGT CTG CAA GAA TCC ACA CC			GTC AAA GTC ACC AAG TAT TTC CTC
				17	TMOD1	TGT CAC ACT CTC CAG CAC			GCA AGC GAA GGA ATT TAA GGA C
				18	TSPAN33	CTC CGA GCA GTT GAA GTA CA			CGT GCA TTA TCG AGA TGA CCT G

## Sheet: Table_S2_List of all differenti
	Table S2: List of all differentially expressed genes
	geneID	logFC	t	P.Value	adj.P.Val	B
1	Sh2b1	-4.64589	-4.31604	0.00171316	0.017488	-2.30235
2	Phospho1	-4.00711	-5.00621	0.000621355	0.00928857	0.0209108
5	Slc25a39	-3.80028	-6.34972	0.000104685	0.0036404	1.57873
7	Bpgm	-3.70064	-6.11986	0.000139535	0.00406966	0.856608
8	Cdr2	-3.6666	-5.15333	0.000505023	0.00816148	0.0908053
9	Hspa1b	-3.62548	-8.87251	6.66e-06	0.000936789	1.4947
11	Fam220a	-3.62177	-6.45303	9.22e-05	0.00352041	1.64505
12	Gm28049	-3.60165	-4.0446	0.00260057	0.0231387	-1.29181
13	Dhrs11	-3.57885	-5.25974	0.000435539	0.00757287	0.381749
14	Cdc25b	-3.57572	-4.70328	0.000961614	0.0120041	-0.360708
15	Trim10	-3.57028	-5.31093	0.000405841	0.00721507	0.431577
16	Stambp	3.56529	3.76058	0.00406752	0.0315738	-2.67509
17	Ube2c	-3.55628	-4.7192	0.00093948	0.0118286	-0.344626
18	Pkn2	-3.49754	-5.05797	0.00057745	0.00885539	-0.0334057
19	Paqr9	-3.45529	-4.10601	0.00236412	0.0217163	-1.27419
20	Tspan33	-3.39328	-4.96395	0.000659863	0.00966358	-0.0435664
21	Slc25a37	-3.34915	-5.59228	0.000277105	0.00581555	0.773567
22	Pnpo	-3.34589	-5.20742	0.000468327	0.00796786	0.312676
23	Tmod1	-3.32419	-4.31973	0.00170357	0.0174464	-0.950115
24	Rec114	-3.32206	-4.63885	0.001057	0.0127667	-0.769539
26	Hagh	-3.30702	-5.4642	0.000329216	0.00635246	0.642759
27	Ube2l6	-3.28686	-6.51263	8.57e-05	0.00349773	1.49603
28	Tspo2	-3.27788	-4.76732	0.000875839	0.0112896	-0.547544
29	Fech	-3.26173	-5.67876	0.000246988	0.0053903	0.720241
30	Apol11b	-3.24237	-5.51429	0.000307678	0.00608023	0.658655
31	Bola3	-3.21393	-6.35182	0.000104414	0.0036404	1.34511
32	Psme3	-3.15494	-6.11	0.000141287	0.00408656	1.30468
33	Cd24a	-3.10417	-5.66289	0.000252239	0.00548598	0.716557
34	Slc4a1	-3.09055	-5.93675	0.000176298	0.00450265	1.02241
35	Ccdc82	3.07747	3.34906	0.00791207	0.0496781	-2.55966
36	Snx15	-3.07356	-4.83643	0.000792364	0.0107155	-0.355488
37	Rad23a	-3.00111	-5.77491	0.000217591	0.00505361	1.02205
38	Rundc3a	-2.98493	-6.97356	4.96e-05	0.00260867	-0.366367
39	Txnrd2	-2.96305	-6.31048	0.000109895	0.00371117	-0.611313
40	TXNRD2	-2.96305	-6.31048	0.000109895	0.00371117	-0.611313
41	Ctse	-2.9065	-5.68209	0.0002459	0.00538513	0.789419
43	Car2	-2.84604	-6.50479	8.66e-05	0.00349773	1.86708
44	Gda	-2.82786	-5.55068	0.000292985	0.00594225	0.671077
45	Slc38a5	-2.81665	-4.9307	0.000691957	0.00986351	-1.34569
46	Fam213a	-2.806	-6.08937	0.00014503	0.00411611	1.22529
47	Cd82	-2.75832	-4.55782	0.00119154	0.0138881	-0.931305
48	Hebp1	-2.73586	-3.87875	0.00337253	0.0275772	-2.16437
49	Isg15	-2.73197	-6.31325	0.000109519	0.00371117	1.68236
50	1300017J02Rik	-2.7304	-5.41941	0.000349856	0.00650236	-1.45122
51	Fam117a	-2.72621	-5.17651	0.00048893	0.00807947	0.273332
52	Acmsd	-2.72445	-4.50294	0.00129297	0.014639	-1.27133
53	2024-03-05	-2.69981	-4.03355	0.00264571	0.0233864	-1.31647
54	Nxpe2	-2.69299	-4.04638	0.00259335	0.0231387	-1.4562
55	E2f2	-2.69257	-4.00066	0.00278499	0.0241454	-1.356
56	Rsad2	-2.67906	-5.88873	0.000187589	0.00464343	0.958647
57	Acsl1	-2.64551	-5.27224	0.000428081	0.00748432	0.386916
58	Gypa	-2.62129	-6.04552	0.000153349	0.00422978	1.30356
59	Kel	-2.60901	-4.90957	0.000713215	0.010023	-0.496507
60	Ucp2	-2.5854	-6.03662	0.000155099	0.00422978	1.14768
61	Prdx2	-2.58337	-6.89407	5.44e-05	0.00272428	2.21222
62	Glo1	-2.58205	-5.19022	0.000479674	0.00806042	-0.598916
63	Epb4.2	-2.53734	-3.67979	0.00462799	0.034419	-1.78358
64	Fam46c	-2.51612	-6.44308	9.33e-05	0.00352041	1.44071
65	Plcl2	-2.50196	-5.14344	0.000512059	0.0081839	-1.33663
66	Irf7	-2.48323	-5.46076	0.000330756	0.00636278	0.606684
67	Tmcc2	-2.43819	-6.24616	0.000119054	0.00373096	1.60687
68	Pak4	-2.43394	-4.44279	0.00141474	0.0152019	-1.3731
69	Trim59	-2.42758	-5.83817	0.000200324	0.00482375	-0.151769
70	Cd200	2.41072	3.39239	0.00737032	0.0477449	-2.46892
71	Hspa1a	-2.40189	-8.67222	8.1e-06	0.00100473	1.18397
72	Lmo7	2.36587	4.17168	0.00213626	0.0201797	-2.19015
73	Ptp4a3	-2.33612	-4.07982	0.00246207	0.0222737	-1.25428
74	Tab3	-2.3351	-4.28253	0.00180273	0.0181969	-1.49491
75	Mllt4	2.32419	3.63631	0.00496263	0.0360602	-1.95555
76	Rhd	-2.28396	-4.90913	0.00071367	0.010023	-0.960237
77	Mpc2	-2.283	-4.9808	0.000644218	0.00952629	-0.0777591
78	E130309D14Rik	-2.28241	-3.48901	0.00629667	0.0423954	-2.49357
79	Oas3	-2.26753	-4.69285	0.000976406	0.0121408	-0.844726
80	Ank1	-2.2502	-4.53693	0.00122912	0.0141695	-0.595962
81	Pld1	2.24925	4.84215	0.000785848	0.010673	-1.66287
82	Ubac1	-2.23018	-6.63522	7.4e-05	0.00316877	1.24138
83	Unc45b	2.2182	4.56306	0.00118232	0.0138106	-1.63573
84	Acp1	-2.21386	-5.07992	0.000559843	0.00868443	-0.38685
85	Spta1	-2.18013	-6.77766	6.24e-05	0.00292611	2.1984
86	Sec61g	-2.16771	-6.24599	0.00011908	0.00373096	1.5693
87	Vopp1	-2.1407	-5.24252	0.000446048	0.00765051	0.327584
88	Mthfd2	-2.1234	-5.62914	0.000263811	0.00562175	0.176814
89	Fyttd1	2.05458	5.98687	0.000165293	0.00432289	-0.529105
90	Fam210b	-2.05062	-6.10072	0.000142957	0.00408656	1.39936
91	Slc16a1	-2.03327	-5.11281	0.000534529	0.00841557	-1.0373
92	Gosr1	-2.00449	-5.13442	0.000518571	0.00824632	-1.10306
93	Ccdc71l	-1.99238	-5.45462	0.000333519	0.00637717	-0.22125
94	Tpx2	-1.95414	-6.66306	7.15e-05	0.00316877	-0.00788385
95	Eef1d	-1.95181	-6.38612	0.000100091	0.00361986	1.49165
96	C130074G19Rik	1.94969	6.08271	0.000146262	0.00413254	0.795067
97	Foxo4	-1.8969	-4.81303	0.000819636	0.0108981	-0.215369
98	Meox2	1.88525	3.76007	0.00407082	0.0315738	-2.40796
99	Med12	-1.85559	-4.87204	0.000752714	0.0103564	-0.330636
100	Ets2	1.85375	5.04828	0.000585409	0.00892784	-0.767584
101	Ablim3	1.85277	6.89089	5.46e-05	0.00272428	1.0584
102	Gm10177	-1.82878	-6.10504	0.000142177	0.00408656	1.29758
103	Lmo2	-1.81911	-6.21485	0.000123808	0.00384107	1.49449
104	Glrx5	-1.81821	-4.80704	0.000826775	0.0109382	-0.217913
105	Tfrc	-1.8164	-3.72682	0.00429254	0.032614	-1.75144
106	Kctd12b	1.79486	4.84947	0.000777601	0.0106065	-1.62651
107	Pabpc4	-1.7791	-4.09612	0.00240062	0.0219559	-1.24239
108	Tmem256	-1.77611	-5.4161	0.000351436	0.00650363	0.549923
109	Fhdc1	-1.77429	-5.71984	0.000233934	0.00523169	0.193738
110	Ppp1r15a	-1.76943	-6.99469	4.84e-05	0.00259738	2.34115
111	Spire1	-1.76243	-5.70651	0.000238088	0.00524697	0.383553
112	Diap3	-1.75669	-3.98482	0.00285481	0.0245824	-1.85218
113	Slc43a1	-1.75433	-3.4876	0.00631107	0.0424471	-2.28977
114	Gstm1	1.74444	3.74774	0.0041516	0.0319653	-2.12802
115	Sgk1	1.743	4.11804	0.00232053	0.0214717	-2.00273
116	Ppox	-1.73803	-3.39874	0.0072943	0.0473395	-2.46763
117	Urod	-1.73669	-5.14856	0.0005084	0.00816148	0.236416
118	Eif5	-1.73034	-6.17367	0.000130376	0.00394808	1.33238
119	Zfand6	-1.72259	-6.49035	8.81e-05	0.00349773	1.62619
120	Nusap1	-1.6809	-5.24801	0.000442672	0.00763398	0.362965
121	Denr	1.68002	4.45613	0.00138672	0.0150159	-1.4781
122	Cln8	-1.66249	-3.78144	0.00393467	0.0308964	-1.62968
123	Metap2	-1.65623	-4.45813	0.00138257	0.0150159	-0.694538
124	Ranbp10	-1.64898	-5.37805	0.000370155	0.00677084	0.454963
125	Isg20	-1.63404	-6.41469	9.66e-05	0.00355595	1.31682
126	Gpx1	-1.61949	-6.26002	0.000117013	0.00373096	0.939833
127	Slc48a1	-1.60095	-6.24875	0.00011867	0.00373096	1.33467
128	Galnt10	-1.59605	-4.51379	0.0012722	0.0144815	-1.33686
129	Prnp	-1.58059	-5.09322	0.000549452	0.00858637	-1.11857
130	Dcaf6	-1.57317	-4.88807	0.000735565	0.0101646	-0.223881
131	Prpf18	-1.57218	-3.62224	0.00507619	0.0365082	-1.9748
132	Nrp1	1.56227	4.7167	0.000942924	0.0118408	-1.43207
133	Mki67	-1.56072	-7.56522	2.55e-05	0.00201069	2.91315
134	Atp5g2	1.55983	3.49722	0.00621323	0.0419675	-2.30355
135	Tbcel	-1.55151	-4.8311	0.000798489	0.0107524	-0.215655
136	Epb4.1	-1.54739	-6.47657	8.96e-05	0.00350024	1.04548
137	Pttg1	-1.52033	-5.8544	0.000196136	0.00479284	1.13367
138	Ibtk	-1.49862	-6.27716	0.00011454	0.00372175	1.00168
139	Cited2	-1.49308	-6.43518	9.42e-05	0.00352041	0.587264
140	Rftn1	1.49141	4.45327	0.00139269	0.0150159	-1.87415
141	Zcchc14	1.49113	4.80373	0.000830757	0.0109382	-1.31315
142	Fam101b	1.48974	3.52114	0.00597678	0.0408499	-2.02758
143	Irs2	-1.47755	-5.29315	0.000415906	0.0073527	-0.575583
144	Pld3	-1.47592	-4.27424	0.00182566	0.0183585	-1.08377
145	Prex2	1.47556	3.63448	0.0049772	0.036114	-1.92483
146	Otud5	-1.47113	-6.18236	0.000128959	0.00394808	1.53053
147	Slc30a9	-1.44309	-3.54656	0.00573564	0.0394574	-1.96326
148	Tcp11l2	-1.41953	-6.37481	0.000101494	0.0036404	1.51884
149	Ppp2r5b	-1.4142	-4.24845	0.00189896	0.0187789	-1.32112
150	Tfdp2	-1.41247	-6.17722	0.000129795	0.00394808	1.14249
151	Gpr116	1.39506	4.42249	0.00145857	0.0155147	-1.34973
152	Pim1	-1.39411	-4.25303	0.00188573	0.0187165	-0.979816
153	H1f0	1.38405	3.84343	0.00356611	0.0287149	-1.93084
154	Mxd1	-1.37783	-11.4108	7.37e-07	0.000336441	6.39708
155	Sh3glb1	-1.36431	-5.05746	0.00057786	0.00885539	-0.113536
156	Map4k5	-1.36248	-4.50098	0.00129675	0.0146556	-1.22002
157	Fgd5	1.3566	4.21575	0.00199643	0.0193497	-1.19531
158	Zfp367	1.35132	3.75385	0.00411136	0.0318103	-2.1084
159	Jund	-1.34942	-4.01667	0.00271623	0.0238433	-1.30962
160	Ypel2	-1.33223	-13.6056	1.51e-07	0.00022438	7.28737
161	Fabp4	1.32304	4.51921	0.00126198	0.0144431	-0.677766
162	Traf5	-1.32208	-4.62253	0.00108275	0.0130033	-1.17963
163	Ushbp1	1.31623	3.60526	0.00521695	0.0372665	-2.29552
164	C3	-1.31447	-4.35231	0.00162148	0.0167689	-1.41754
165	Carhsp1	-1.31299	-5.95149	0.000172983	0.00445044	1.16789
166	Slc25a51	-1.31219	-6.00774	0.000160932	0.00426187	1.23883
167	Prkd3	1.31035	5.19077	0.000479303	0.00806042	-1.05942
168	Ifrd2	-1.29824	-3.63851	0.00494509	0.0359741	-1.84133
169	Cir1	-1.29758	-5.00876	0.000619111	0.00928857	0.0400761
170	Parg	-1.28845	-4.47725	0.00134355	0.014892	-1.07088
171	Ctsb	-1.28364	-5.73907	0.000228083	0.00513715	0.679201
172	Hsp90ab1	-1.27503	-8.5694	8.96e-06	0.00103129	4.10789
173	Dcaf12	-1.2693	-6.43574	9.42e-05	0.00352041	1.54778
174	Snca	-1.26887	-7.33656	3.28e-05	0.00205737	2.31771
175	Klf3	-1.2588	-6.80654	6.03e-05	0.00287056	2.25907
176	Mtmr2	1.25574	3.74991	0.00413729	0.0319328	-2.25255
177	Cdc42ep1	1.25092	4.58726	0.00114067	0.0135446	-1.44476
178	Tshz2	1.24901	4.71876	0.000940086	0.0118286	-1.12395
179	Rassf3	1.24602	3.76771	0.00402158	0.031307	-1.72074
180	Igfbp7	1.24464	4.08701	0.00243474	0.0221665	-1.28557
181	Cdkn1b	-1.23956	-10.5868	1.43e-06	0.000409983	5.38717
182	Hspb1	-1.22698	-6.93905	5.17e-05	0.00265787	2.0345
183	Sparcl1	1.22266	4.54325	0.00121762	0.0140883	-0.707734
184	Cul4a	-1.21816	-4.00484	0.00276683	0.0240481	-1.32401
185	Hmbs	-1.21356	-6.23531	0.000120678	0.00376242	1.54546
186	Scaf11	-1.21112	-5.35323	0.000382944	0.00686588	0.254707
187	Ybx3	-1.20785	-6.83695	5.82e-05	0.00279351	2.20442
188	Bcl6b	1.20578	3.70713	0.00442975	0.0333364	-2.15941
189	Tspan7	1.18949	4.18667	0.00208756	0.0198544	-1.52587
190	Ablim1	1.17947	4.25572	0.00187799	0.0187165	-1.05045
191	Ube2d3	-1.17467	-5.14802	0.000508788	0.00816148	0.236196
192	Fbxo33	-1.15743	-4.10982	0.00235022	0.02162	-1.24989
193	Ifnar2	-1.15044	-5.0626	0.000573682	0.00883414	0.0186123
194	Fzr1	-1.15004	-6.19437	0.000127029	0.00392179	1.54526
195	Clic5	1.14891	3.91959	0.00316236	0.0262658	-1.55112
196	Psmf1	-1.14627	-6.29304	0.000112301	0.00372121	1.60557
197	Selenbp1	-1.12669	-3.54129	0.00578478	0.0397523	-2.07466
198	A130010J15Rik	-1.11948	-9.72119	3.03e-06	0.000704507	4.3722
199	Sox18	1.11836	4.42249	0.00145856	0.0155147	-0.972451
200	Nrip1	-1.11803	-4.25354	0.00188425	0.0187165	-1.01536
201	Setx	1.10792	3.54028	0.00579428	0.0397744	-1.97101
202	Nuak1	1.10024	4.11009	0.00234923	0.02162	-1.61461
203	Gbp9	1.10022	3.94047	0.00306027	0.0256618	-1.83753
204	Btg1	-1.09847	-15.9401	3.56e-08	0.000125584	8.87522
205	Fbxo30	-1.09635	-6.89043	5.47e-05	0.00272428	1.86518
206	Epas1	1.09112	7.36108	3.19e-05	0.00205737	2.86861
207	Mpp1	-1.0909	-5.99216	0.000164175	0.0043131	1.07839
208	Anxa6	1.0898	3.44545	0.00675907	0.0448408	-2.35297
209	Hspg2	1.08902	3.71352	0.00438475	0.033037	-1.76393
210	Primpol	-1.08788	-4.24726	0.00190242	0.0187838	-1.35654
211	Snrpb2	1.08388	4.02621	0.00267611	0.0236222	-1.73174
212	Cd34	1.07986	3.64049	0.00492933	0.0359737	-1.98219
213	Tgfbr1	-1.07459	-5.28502	0.000420595	0.00741489	-0.125936
214	Ace	1.07389	5.51255	0.000308402	0.00608023	0.0933814
215	Bmp2	-1.07017	-9.18912	4.93e-06	0.000819776	4.36469
216	Numb	-1.06747	-7.96457	1.66e-05	0.00160864	3.34006
217	Cct7	-1.06081	-5.97183	0.000168515	0.00437102	1.21457
218	Ell2	-1.05237	-5.91406	0.000181538	0.00455935	0.898925
219	Pls3	1.05016	4.01169	0.0027374	0.0239295	-1.46474
220	Fip1l1	-1.04467	-3.47674	0.00642342	0.04302	-2.1011
221	Cav1	1.04465	4.08959	0.00242503	0.0221153	-1.21608
222	Sh3yl1	-1.04105	-7.95593	1.68e-05	0.00160864	3.03512
223	Ip6k1	-1.04018	-3.90326	0.00324466	0.0268087	-1.5154
224	Cnn3	1.03305	3.90782	0.00322148	0.0266868	-1.64404
225	Cep162	-1.03278	-4.04166	0.00261249	0.02319	-1.60973
226	Rhob	-1.02977	-10.5392	1.49e-06	0.000409983	5.39701
227	Rffl	-1.01749	-5.70436	0.000238762	0.00524697	0.87501
228	Gm9522	-1.01581	-4.39025	0.00153113	0.0160174	-1.00844
229	Azin1	-1.01316	-5.10121	0.000543315	0.00851149	0.0664146
230	Mafk	-1.01078	-5.41984	0.000349654	0.00650236	0.381854
231	Rnf10	-1.01075	-6.27561	0.000114761	0.00372175	0.914461
232	Smek2	-1.01073	-4.14785	0.00221613	0.020779	-1.11691
233	Esyt2	1.00784	3.65315	0.00483008	0.035517	-1.95994
234	Zfp36l1	1.00782	3.37684	0.00756021	0.0483807	-2.25909
235	Trim58	-1.00707	-4.61808	0.00108988	0.0130641	-0.643461
236	Zc3h15	-1.00541	-6.0288	0.000156656	0.00422978	1.10683
237	Frs2	-1.00043	-6.69575	6.88e-05	0.00310976	1.80036
238	Rbm33	-0.993803	-3.63995	0.00493366	0.0359737	-1.94957
239	Rnf123	-0.991136	-5.24935	0.000441852	0.00763398	0.366821
240	Frmd6	-0.989478	-4.25268	0.00188673	0.0187165	-1.17808
241	Dnaja4	-0.988913	-5.44801	0.000336524	0.00641523	0.621201
242	Dnaja1	-0.985745	-4.20331	0.00203488	0.0195726	-1.04306
243	Vim	0.982222	5.42039	0.000349391	0.00650236	0.565341
244	Phf3	-0.98074	-3.36704	0.00768245	0.0488175	-2.26347
245	St3gal5	-0.978971	-6.86139	5.66e-05	0.00277477	2.18655
246	Ube2b	-0.976114	-5.63159	0.000262952	0.00562175	0.509411
247	Blvrb	-0.972403	-7.28018	3.5e-05	0.002149	2.6187
248	Isca1	-0.968898	-5.7594	0.000222067	0.00508641	0.306913
249	Dapk1	-0.967066	-12.6206	2.98e-07	0.000255155	7.45195
250	Usp4	-0.957528	-5.50798	0.000310304	0.00608023	0.69881
251	Tmem106b	-0.942218	-3.5659	0.00555904	0.0390317	-1.9317
252	Slfn14	-0.936052	-7.47257	2.82e-05	0.00202299	2.99327
253	Itpripl2	0.935805	3.34535	0.00796027	0.049734	-2.50296
254	Tnfaip1	0.932315	3.37877	0.0075363	0.0483127	-2.25348
255	Ctnnd1	0.929975	3.63904	0.00494087	0.0359741	-1.85227
256	Chd9	-0.927574	-8.03009	1.55e-05	0.0015592	3.5413
257	Leo1	-0.926394	-5.75752	0.000222616	0.00508641	0.925802
258	Pot1a	-0.926226	-3.35448	0.00784204	0.0492872	-2.41877
259	Adora2a	-0.923917	-4.08604	0.00243842	0.0221665	-1.37561
260	Arhgef15	0.919218	4.57444	0.00116253	0.0137033	-0.655911
261	Rpl14	0.914516	4.4735	0.00135111	0.0149236	-0.696626
262	Zfp710	-0.913383	-4.16923	0.00214431	0.0202256	-1.27505
263	D16Ertd472e	-0.911598	-3.35791	0.00779818	0.049158	-2.25959
264	Foxo3	-0.911592	-9.07974	5.46e-06	0.000823205	4.58112
265	Hemgn	-0.908625	-4.14149	0.00223796	0.020891	-1.15098
266	Igfbp5	0.901467	3.74039	0.00420055	0.0321734	-1.79065
267	Cpeb4	-0.90083	-8.92992	6.3e-06	0.00092763	4.44728
268	Mtmr3	-0.898622	-8.57919	8.88e-06	0.00103129	4.10972
269	Prr5l	-0.8977	-6.845	5.77e-05	0.00279351	2.30133
270	Zfand5	-0.896949	-7.48284	2.79e-05	0.00202299	2.98539
271	Dnajb1	-0.893026	-3.57077	0.00551554	0.038948	-1.99861
272	Rnaset2b	-0.892956	-3.39018	0.00739708	0.0478204	-2.33612
273	Slc30a1	-0.890422	-4.48232	0.0013334	0.0148314	-0.658475
274	Tek	0.88843	3.45461	0.00665899	0.0443629	-2.30929
275	Hmg20b	0.88132	3.56235	0.00559104	0.0391002	-2.03644
276	Rps15a	-0.877988	-5.5695	0.00028568	0.00590873	0.777722
277	Klhl9	-0.877796	-4.16786	0.00214885	0.0202382	-1.32069
278	Bbc3	-0.874241	-4.58469	0.00114501	0.0135707	-0.515483
279	Pik3r1	-0.873854	-4.92838	0.000694253	0.00987399	-0.0539711
280	Memo1	-0.872271	-3.59865	0.00527281	0.0375384	-2.00785
282	Zscan29	-0.86462	-6.75669	6.4e-05	0.00297758	1.94712
283	Ehd2	0.860033	3.68995	0.00455326	0.0340231	-1.81439
284	Fbxo7	-0.853888	-3.43497	0.00687543	0.0453277	-2.16111
285	Ly6e	0.851389	4.9856	0.000639831	0.00948358	-0.0285024
286	Gm6472	-0.850682	-3.34429	0.00797409	0.0497712	-2.24744
287	B630005N14Rik	-0.848472	-6.30369	0.000110825	0.00371117	1.2959
288	Dab2ip	0.83845	3.43357	0.00689112	0.0453839	-2.16149
289	Spry1	-0.836698	-4.21611	0.00199532	0.0193497	-1.04616
290	Ppm1f	0.834834	5.2572	0.000437075	0.00757876	-0.105487
291	Rps9	-0.829988	-3.66024	0.00477544	0.035267	-2.10393
292	Dusp16	-0.829564	-12.3629	3.59e-07	0.000255155	7.19002
293	B3gnt2	-0.828993	-6.96926	4.99e-05	0.00260867	2.40666
294	Gata2	-0.823983	-13.5814	1.54e-07	0.00022438	8.06108
295	Idh1	-0.816464	-5.4923	0.000316942	0.00614563	0.654351
296	Syne3	-0.80724	-3.57595	0.00546951	0.03868	-1.96008
297	Klf6	-0.804347	-5.88777	0.000187821	0.00464343	1.12079
298	Sertad2	-0.796632	-8.69128	7.95e-06	0.00100473	4.17279
299	Gm7334	-0.796475	-4.34354	0.00164316	0.0169098	-0.852462
300	Dennd2c	-0.789929	-9.12052	5.26e-06	0.000819776	4.62707
301	Armcx4	-0.78876	-3.55806	0.00562996	0.0391279	-2.16181
302	Mat2b	-0.786104	-4.09417	0.00240786	0.0219904	-1.2369
303	Grina	-0.784676	-5.15136	0.000506414	0.00816148	-0.230256
304	Fam110b	-0.777337	-11.0202	1e-06	0.000373745	6.21861
305	Ube2h	-0.775874	-9.29849	4.45e-06	0.000819776	4.79286
306	Dusp10	-0.77569	-3.99081	0.00282817	0.0244195	-1.33823
307	Ppp4r1	0.774271	3.76102	0.00406463	0.0315738	-1.67083
308	Mex3c	-0.773498	-7.33876	3.28e-05	0.00205737	2.662
309	Kmt2a	-0.771378	-3.95741	0.00298	0.0251808	-1.42389
310	Cited4	-0.765487	-9.21566	4.81e-06	0.000819776	4.62021
311	Proser2	-0.760723	-11.3582	7.67e-07	0.000336441	6.51552
312	Fam212a	-0.758203	-7.8471	1.88e-05	0.00177787	3.32062
313	Tnrc6b	-0.75614	-3.90558	0.00323286	0.0267461	-1.45529
314	Nbr1	-0.75474	-7.52374	2.67e-05	0.00201069	3.04302
315	Hexim1	-0.75426	-8.87329	6.66e-06	0.000936789	4.1838
316	Ube2s	-0.751551	-4.65591	0.00103081	0.0125461	-0.483454
317	Klhl20	-0.751509	-6.12148	0.000139249	0.00406966	1.43119
318	Pnp	-0.748393	-4.06629	0.00251433	0.0226361	-1.28216
319	Lyst	-0.747083	-9.63562	3.27e-06	0.000712993	5.01686
320	Aldh18a1	-0.744524	-4.46233	0.0013739	0.0149921	-0.682837
321	Sesn1	-0.743559	-4.25871	0.00186944	0.0186914	-1.09116
322	Pten	-0.741998	-4.75923	0.000886203	0.0114	-0.289014
323	Ap1g1	-0.739642	-9.86303	2.67e-06	0.000648985	5.15013
324	Tardbp	-0.737939	-3.34594	0.00795261	0.049734	-2.24206
325	Ccser2	-0.733458	-7.53715	2.63e-05	0.00201069	3.0516
326	Ddi2	-0.73121	-5.44039	0.000340023	0.00644313	0.605909
327	Sema6d	-0.731007	-9.24873	4.66e-06	0.000819776	4.6819
328	Bach1	-0.73052	-5.51291	0.000308252	0.00608023	0.674014
329	Dnajb4	-0.728462	-15.7513	3.97e-08	0.000125584	9.34836
330	Dtx2	-0.722888	-3.55047	0.00569947	0.0394156	-1.98711
331	Wapal	-0.722587	-7.09828	4.3e-05	0.0024637	2.58541
332	Dnajb6	-0.720389	-5.77353	0.000217986	0.00505361	0.837215
333	1700123O20Rik	-0.718382	-3.73627	0.00422823	0.0322416	-1.69398
334	Spen	-0.717059	-3.44366	0.00677876	0.0448774	-2.17629
335	Mafg	-0.71654	-11.4417	7.19e-07	0.000336441	6.55494
336	Bag3	-0.716149	-8.46252	9.97e-06	0.00112685	3.98603
337	Hn1	-0.71359	-3.7764	0.00396632	0.0310295	-1.70989
338	Slc38a6	-0.700062	-5.64924	0.000256851	0.00554815	0.486942
339	Chic2	-0.699556	-6.78504	6.19e-05	0.00292235	2.18071
340	Mta3	-0.698272	-4.48789	0.00132234	0.0148263	-0.712378
341	Fbxl3	-0.695507	-4.17781	0.00211621	0.0200501	-1.22241
342	Lypla1	0.693837	4.14298	0.00223285	0.0208751	-1.12382
343	Zc3hav1	-0.690654	-5.24438	0.000444902	0.00765051	0.300133
344	Ciz1	0.687335	3.92808	0.0031204	0.025953	-1.47224
345	Schip1	-0.686181	-5.1472	0.000509367	0.00816148	0.205564
346	Cs	0.681046	3.64234	0.00491474	0.0359737	-1.93352
347	Rcor1	-0.680894	-4.04398	0.00260306	0.0231387	-1.26136
348	Shroom4	-0.68075	-7.22567	3.72e-05	0.00219971	2.72482
349	Ubb	-0.680286	-7.34529	3.25e-05	0.00205737	1.93718
350	Itch	-0.677416	-8.74175	7.56e-06	0.000976836	4.12793
351	Ube2f	-0.676111	-7.39365	3.08e-05	0.00204731	2.90209
352	Nfat5	-0.675561	-4.19249	0.00206899	0.0197506	-1.13035
353	Ccndbp1	-0.675304	-5.3115	0.000405521	0.00721507	-0.0680949
354	Crot	-0.672605	-5.39902	0.000359708	0.00663729	0.443237
355	Rap2b	-0.672316	-7.41288	3.02e-05	0.00204731	2.90039
356	Gfod1	-0.670348	-9.10961	5.31e-06	0.000819776	4.57454
357	Usp25	-0.667063	-6.02349	0.000157723	0.00422978	1.3067
358	Crip2	0.665877	3.36761	0.00767525	0.0488175	-2.20998
359	Thra	0.662763	4.77666	0.000864029	0.0112288	-0.384169
360	Usp38	-0.662427	-4.01339	0.00273017	0.0238994	-1.30544
361	Zfp281	-0.659374	-4.4549	0.00138928	0.0150159	-0.717546
362	Cdk12	-0.658747	-4.40514	0.00149714	0.0157924	-0.76104
363	Rpl3	0.656186	3.64109	0.00492461	0.0359737	-1.88703
364	Mark2	-0.655034	-4.96641	0.000657552	0.00965579	-0.0703134
365	Wdr26	-0.654758	-3.82177	0.00369056	0.0293069	-2.13744
366	Rraga	-0.650826	-6.35088	0.000104536	0.0036404	1.73361
367	Lrrc32	-0.650407	-6.45374	9.21e-05	0.00352041	1.85041
368	Sgip1	-0.649408	-4.23793	0.00192975	0.0189631	-1.23714
369	4933426M11Rik	-0.647037	-6.65958	7.18e-05	0.00316877	2.08344
370	Podxl	0.646976	3.59396	0.0053129	0.0377389	-1.96599
371	Leng8	-0.644054	-3.81554	0.00372725	0.0295611	-1.58221
372	Smtn	-0.641942	-11.2278	8.51e-07	0.000336441	6.36063
373	Poldip3	-0.640752	-4.48466	0.00132876	0.0148263	-0.655099
374	Slc16a10	-0.636566	-5.3862	0.000366057	0.00671528	0.538392
375	Rlim	-0.636537	-5.70683	0.000237985	0.00524697	0.75848
376	Cbfa2t3	-0.635695	-6.27366	0.000115041	0.00372175	1.62435
377	Kbtbd7	-0.635266	-6.51306	8.57e-05	0.00349773	1.87767
378	Vbp1	-0.630821	-4.22024	0.00198273	0.0192972	-1.02838
379	Ccrn4l	-0.630267	-8.76786	7.37e-06	0.000972093	4.22551
380	Ptpn14	0.62408	3.36291	0.00773452	0.0488541	-2.21903
381	Pip5k1b	-0.621043	-6.30397	0.000110787	0.00371117	1.66774
382	Cxcl12	0.620804	6.24986	0.000118506	0.00373096	1.59161
383	Taok1	-0.618534	-6.48224	8.9e-05	0.00349773	1.88754
384	Gm20716	-0.617939	-4.08532	0.00244116	0.0221665	-1.35226
385	Kat6a	-0.616209	-4.47028	0.00135765	0.0149262	-0.696549
386	Atg101	-0.613501	-3.42055	0.00703904	0.0460704	-2.14834
387	Eepd1	-0.610229	-5.0506	0.000583491	0.00892008	0.0650202
388	Cnr2	-0.609967	-8.59136	8.77e-06	0.00103129	4.09223
389	Rab1	-0.608397	-3.72042	0.00433665	0.0328309	-1.97404
390	Herpud1	-0.607811	-6.62359	7.5e-05	0.00316877	2.03382
391	Hscb	-0.607707	-5.49093	0.000317526	0.00614563	0.646998
392	D930015E06Rik	-0.605257	-5.36124	0.000378764	0.0068629	0.345757
393	Rps6kb2	0.604255	3.43984	0.00682105	0.0450646	-2.20579
394	Ppp1r15b	-0.602852	-5.27393	0.000427081	0.00748432	0.387571
395	Fam126a	-0.602231	-4.23597	0.00193556	0.0189631	-1.35136
396	Arhgap28	-0.598048	-6.39904	9.85e-05	0.00360399	1.79029
397	B4galt1	-0.594874	-6.26464	0.000116341	0.00373096	1.59069
398	Trak2	-0.594352	-6.65174	7.25e-05	0.00316877	2.00255
399	Bsdc1	-0.592849	-5.7437	0.000226696	0.00512415	0.807066
400	Heatr5a	-0.590686	-5.98364	0.000165979	0.00432296	1.26685
401	Ep300	-0.589234	-4.81483	0.000817502	0.0108926	-0.207766
402	Rsf1	-0.588914	-3.82882	0.0036496	0.0291646	-1.5796
403	Ube2o	-0.58784	-5.29512	0.000414773	0.0073527	-0.451041
404	Zfand4	0.586831	3.69766	0.0044974	0.0336853	-2.01967
405	Fadd	0.586555	3.95479	0.00299226	0.0252507	-1.40245
406	Klhl24	-0.584234	-6.62525	7.48e-05	0.00316877	2.01835
407	Trim8	-0.581144	-12.8258	2.58e-07	0.000255155	7.58162
408	Glul	-0.578455	-5.18807	0.000481109	0.00806042	-0.165916
409	Crkl	-0.577135	-8.37397	1.09e-05	0.00118945	3.91766
410	Cebpg	-0.576705	-5.4404	0.000340014	0.00644313	0.516134
411	Gramd1a	-0.576698	-3.62901	0.0050212	0.0362776	-1.84491
412	Emilin1	-0.572459	-6.16518	0.000131777	0.00397151	1.4783
413	Foxj2	-0.57095	-4.08269	0.00245112	0.0222251	-1.20719
414	Cdh5	0.570721	3.74321	0.0041817	0.03208	-1.69085
415	Sub1	-0.570395	-3.63395	0.00498143	0.036114	-1.83604
416	Rbm38	-0.567783	-12.0768	4.43e-07	0.000255155	7.01741
417	Usp32	-0.566689	-7.3865	3.11e-05	0.00204731	2.75434
418	Mbd6	-0.56383	-4.39509	0.00151999	0.0159272	-0.865691
419	Narf	-0.563142	-4.0195	0.00270428	0.0237714	-1.38976
420	Cpsf2	-0.561906	-3.87598	0.0033873	0.027592	-1.4962
421	Gucy1a3	-0.561598	-6.58434	7.86e-05	0.00327354	1.98989
422	Snap29	-0.561014	-7.2597	3.58e-05	0.00215795	2.68349
423	Usp46	-0.560799	-4.39539	0.00151931	0.0159272	-0.921359
424	Mfap3	-0.560669	-4.95954	0.000664027	0.00968347	-0.0349388
425	Avl9	-0.559984	-3.61753	0.00511487	0.0366614	-1.86339
426	Tmem29	0.559883	4.29596	0.00176625	0.0179431	-0.917781
427	Aff1	-0.555859	-5.73144	0.000230384	0.00517058	0.945039
428	Pnrc1	-0.555458	-5.92434	0.000179143	0.00453519	1.21843
429	Nf1	-0.555392	-4.1147	0.00233255	0.02152	-1.2116
430	Mef2a	-0.552797	-6.32328	0.000108166	0.00371117	1.68315
431	P2ry13	-0.549086	-3.36141	0.00775355	0.0489254	-2.22019
432	Crtam	-0.547396	-3.6235	0.0050659	0.0364756	-1.86061
433	Rgs12	-0.547151	-3.84176	0.00357556	0.0287544	-1.63059
434	Prdm2	-0.543787	-7.54639	2.6e-05	0.00201069	3.06204
435	2024-09-11	-0.541727	-5.63437	0.000261982	0.00562062	0.859764
436	Rnf6	-0.541491	-4.19824	0.00205078	0.019636	-1.05418
437	Wbscr27	-0.539576	-3.83934	0.00358925	0.0287913	-1.57811
438	Cul3	-0.53771	-4.57641	0.00115915	0.0137033	-0.742181
439	Atxn3	-0.537553	-4.43521	0.00143094	0.0153239	-0.721592
440	Pde4d	-0.536714	-6.12578	0.000138493	0.00406966	1.46337
441	Fgd3	-0.53628	-6.63107	7.43e-05	0.00316877	2.03429
442	Mtss1	-0.53231	-7.09376	4.32e-05	0.0024637	2.46267
443	P2ry1	-0.530508	-11.2388	8.43e-07	0.000336441	6.4219
444	Rfk	-0.529714	-4.80667	0.00082722	0.0109382	-0.491339
445	Msl2	-0.527906	-3.66377	0.00474844	0.0351085	-1.80824
446	Tmem57	-0.526996	-3.51101	0.00607577	0.0412592	-2.0088
447	Mpp5	-0.526198	-5.85489	0.000196013	0.00479284	1.0183
448	Rab3gap1	-0.525479	-5.84411	0.00019878	0.00482024	1.03079
449	Stk40	-0.522709	-10.7782	1.22e-06	0.000404982	6.05799
450	Kcna3	-0.521909	-7.58626	2.49e-05	0.00201069	3.06438
451	Zmym5	-0.518596	-6.03378	0.000155663	0.00422978	1.34352
452	Prkcb	-0.515417	-3.38079	0.00751153	0.048226	-2.19739
453	Rplp2	-0.513088	-5.26307	0.000433539	0.00755887	0.232007
454	Gvin1	-0.51232	-7.52665	2.66e-05	0.00201069	2.97873
455	2010002M12Rik	-0.511156	-4.37823	0.00155916	0.0162301	-0.80555
456	Ypel3	-0.510741	-5.55645	0.000290722	0.00594225	0.478817
457	Rheb	-0.506844	-3.69881	0.00448914	0.0336633	-1.75134
458	Arid3b	-0.506314	-4.57333	0.00116444	0.0137033	-0.5513
459	Iscu	-0.505542	-4.96648	0.000657485	0.00965579	-0.531381
460	Fryl	-0.502983	-3.68864	0.00456281	0.0340543	-1.87319
461	Fam43a	-0.502762	-3.38675	0.00743865	0.0479999	-2.22821
462	Gde1	0.501481	3.44582	0.00675492	0.0448408	-2.10063
463	Tspyl1	-0.50033	-4.42478	0.00145356	0.0155136	-0.770407

## Sheet: Table_S3_DE_microRNA
	Table S3: List of all differentially expressed microRNAs
	geneID	logFC	t	P.Value	adj.P.Val	B
1	mmu-miR-144-3p	-4.68564	-12.5761	3.55e-07	0.000177866	7.12438
2	mmu-miR-144-5p	-3.53077	-7.94341	1.86e-05	0.00309941	3.3829
3	mmu-mir-144	-3.37494	-5.99107	0.000174558	0.00874537	1.25192
4	mmu-miR-451a	-3.20406	-10.7285	1.44e-06	0.000360424	5.90792
5	mmu-miR-486a-3p	-2.78622	-6.29236	0.000119876	0.00689415	1.59277
6	mmu-miR-486a-5p	-2.77237	-6.64409	7.84e-05	0.00613125	1.89854
7	mmu-miR-486b-5p	-2.69125	-6.76509	6.8e-05	0.00613125	2.05013
8	mmu-miR-30a-5p	-1.0278	-6.56999	8.57e-05	0.00613125	1.80379
9	mmu-miR-33-5p	-0.944305	-5.54444	0.000311579	0.0130084	0.673856
10	mmu-miR-142a-3p	-0.75668	-6.26585	0.000123847	0.00689415	1.42741
11	mmu-miR-7a-5p	-0.73121	-4.97422	0.00067983	0.0227063	-0.308801
12	mmu-miR-30e-5p	-0.701321	-6.69997	7.34e-05	0.00613125	1.94527
13	mmu-miR-1249-3p	0.678732	4.68984	0.00102085	0.0312557	-0.502279
14	mmu-miR-32-5p	-0.673581	-5.65333	0.000269855	0.0122907	0.717446
15	mmu-miR-29b-3p	-0.619152	-5.29645	0.000434971	0.0155658	0.200844
16	mmu-miR-674-5p	0.613524	4.66355	0.00106057	0.0312557	-0.710146
17	mmu-miR-505-3p	-0.539789	-4.34624	0.00169454	0.0446824	-1.03388
18	mmu-miR-320-3p	0.50785	5.47527	0.000341668	0.0131674	0.375974

## Sheet: Table_S4_Integrated_miRs_Down
		Table S4: List of downregulated microRNAs paired with their potential upregulated mRNA targets
	database	mature_mirna_acc	mature_mirna_id	target_symbol	target_entrez	target_ensembl	experiment	support_type	pubmed_id	type	score	disease_drug	paper_pubmedID
1	mirtarbase	MIMAT0000248	mmu-miR-30e-5p	Zfp36l1	12192	ENSMUSG00000021127	Sequencing	Functional MTI (Weak)	19536157	validated	NA	NA	NA
2	mirtarbase	MIMAT0000248	mmu-miR-30e-5p	Tspan7	21912	ENSMUSG00000058254	Sequencing	Functional MTI (Weak)	19536157	validated	NA	NA	NA
3	tarbase	MIMAT0000128	mmu-miR-30a-5p	Bcl6b	12029	ENSMUSG00000000317	Degradome sequencing	positive		validated	NA	NA	NA
4	tarbase	MIMAT0000248	mmu-miR-30e-5p	Bcl6b	12029	ENSMUSG00000000317	Degradome sequencing	positive		validated	NA	NA	NA
5	tarbase	MIMAT0000677	mmu-miR-7a-5p	Cs	12974	ENSMUSG00000005683	Degradome sequencing	positive		validated	NA	NA	NA
6	tarbase	MIMAT0000156	mmu-miR-144-3p	Tek	21687	ENSMUSG00000006386	Degradome sequencing//Degradome sequencing//Degradome sequencing	positive		validated	NA	NA	NA
7	tarbase	MIMAT0000128	mmu-miR-30a-5p	Tek	21687	ENSMUSG00000006386	Degradome sequencing	positive		validated	NA	NA	NA
8	tarbase	MIMAT0000248	mmu-miR-30e-5p	Tek	21687	ENSMUSG00000006386	Degradome sequencing	positive		validated	NA	NA	NA
9	tarbase	MIMAT0000127	mmu-miR-29b-3p	Ick	56542	ENSMUSG00000009828	Degradome sequencing	positive		validated	NA	NA	NA
10	tarbase	MIMAT0000677	mmu-miR-7a-5p	Tnfaip1	21927	ENSMUSG00000017615	Degradome sequencing	positive		validated	NA	NA	NA
11	tarbase	MIMAT0000155	mmu-miR-142a-3p	Sgk1	20393	ENSMUSG00000019970	Degradome sequencing//Degradome sequencing//Degradome sequencing	positive		validated	NA	NA	NA
12	tarbase	MIMAT0000677	mmu-miR-7a-5p	Sgk1	20393	ENSMUSG00000019970	Degradome sequencing//Degradome sequencing//Degradome sequencing	positive		validated	NA	NA	NA
13	tarbase	MIMAT0003130	mmu-miR-486a-5p	Nuak1	77976	ENSMUSG00000020032	Degradome sequencing	positive		validated	NA	NA	NA
14	tarbase	MIMAT0000155	mmu-miR-142a-3p	Zfp36l1	12192	ENSMUSG00000021127	Degradome sequencing//Degradome sequencing//Degradome sequencing	positive		validated	NA	NA	NA
15	tarbase	MIMAT0000127	mmu-miR-29b-3p	Zfp36l1	12192	ENSMUSG00000021127	Degradome sequencing//Degradome sequencing//Degradome sequencing//Degradome sequencing//Degradome sequencing//Degradome sequencing//Degradome sequencing	positive		validated	NA	NA	NA
16	tarbase	MIMAT0000128	mmu-miR-30a-5p	Zfp36l1	12192	ENSMUSG00000021127	Degradome sequencing//Degradome sequencing//Degradome sequencing	positive		validated	NA	NA	NA
17	tarbase	MIMAT0000248	mmu-miR-30e-5p	Zfp36l1	12192	ENSMUSG00000021127	Degradome sequencing//Degradome sequencing//Degradome sequencing	positive		validated	NA	NA	NA
18	tarbase	MIMAT0003130	mmu-miR-486a-5p	Zfp36l1	12192	ENSMUSG00000021127	Degradome sequencing	positive		validated	NA	NA	NA
19	tarbase	MIMAT0000677	mmu-miR-7a-5p	Zfp36l1	12192	ENSMUSG00000021127	Degradome sequencing	positive		validated	NA	NA	NA
20	tarbase	MIMAT0000155	mmu-miR-142a-3p	Esyt2	52635	ENSMUSG00000021171	Degradome sequencing//Degradome sequencing	positive		validated	NA	NA	NA
21	tarbase	MIMAT0000155	mmu-miR-142a-3p	Cd200	17470	ENSMUSG00000022661	Degradome sequencing	positive		validated	NA	NA	NA
22	tarbase	MIMAT0000155	mmu-miR-142a-3p	Prkd3	75292	ENSMUSG00000024070	Degradome sequencing//Degradome sequencing	positive		validated	NA	NA	NA
23	tarbase	MIMAT0000127	mmu-miR-29b-3p	Prkd3	75292	ENSMUSG00000024070	Degradome sequencing	positive		validated	NA	NA	NA
24	tarbase	MIMAT0000677	mmu-miR-7a-5p	Ablim1	226251	ENSMUSG00000025085	Degradome sequencing	positive		validated	NA	NA	NA
25	tarbase	MIMAT0000677	mmu-miR-7a-5p	Rassf3	192678	ENSMUSG00000025795	Degradome sequencing	positive		validated	NA	NA	NA
26	tarbase	MIMAT0000128	mmu-miR-30a-5p	Nrp1	18186	ENSMUSG00000025810	Degradome sequencing	positive		validated	NA	NA	NA
27	tarbase	MIMAT0000248	mmu-miR-30e-5p	Nrp1	18186	ENSMUSG00000025810	Degradome sequencing	positive		validated	NA	NA	NA
28	tarbase	MIMAT0000677	mmu-miR-7a-5p	Nrp1	18186	ENSMUSG00000025810	Degradome sequencing	positive		validated	NA	NA	NA
29	tarbase	MIMAT0000127	mmu-miR-29b-3p	Lypla1	18777	ENSMUSG00000025903	Degradome sequencing	positive		validated	NA	NA	NA
30	tarbase	MIMAT0000128	mmu-miR-30a-5p	Igfbp5	16011	ENSMUSG00000026185	Degradome sequencing	positive		validated	NA	NA	NA
31	tarbase	MIMAT0000248	mmu-miR-30e-5p	Igfbp5	16011	ENSMUSG00000026185	Degradome sequencing	positive		validated	NA	NA	NA
32	tarbase	MIMAT0000128	mmu-miR-30a-5p	Ptpn14	19250	ENSMUSG00000026604	Degradome sequencing	positive		validated	NA	NA	NA
33	tarbase	MIMAT0000248	mmu-miR-30e-5p	Ptpn14	19250	ENSMUSG00000026604	Degradome sequencing	positive		validated	NA	NA	NA
34	tarbase	MIMAT0000677	mmu-miR-7a-5p	Ptpn14	19250	ENSMUSG00000026604	Degradome sequencing	positive		validated	NA	NA	NA
35	tarbase	MIMAT0000127	mmu-miR-29b-3p	Dab2ip	69601	ENSMUSG00000026883	Degradome sequencing//Degradome sequencing	positive		validated	NA	NA	NA
36	tarbase	MIMAT0003130	mmu-miR-486a-5p	Pld1	18805	ENSMUSG00000027695	Degradome sequencing	positive		validated	NA	NA	NA
37	tarbase	MIMAT0000127	mmu-miR-29b-3p	Hspg2	15530	ENSMUSG00000028763	Degradome sequencing	positive		validated	NA	NA	NA
38	tarbase	MIMAT0003130	mmu-miR-486a-5p	Hspg2	15530	ENSMUSG00000028763	Degradome sequencing	positive		validated	NA	NA	NA
39	tarbase	MIMAT0000127	mmu-miR-29b-3p	Gde1	56209	ENSMUSG00000033917	Degradome sequencing	positive		validated	NA	NA	NA
40	tarbase	MIMAT0000128	mmu-miR-30a-5p	Gde1	56209	ENSMUSG00000033917	Degradome sequencing//Degradome sequencing//Degradome sequencing	positive		validated	NA	NA	NA
41	tarbase	MIMAT0000248	mmu-miR-30e-5p	Gde1	56209	ENSMUSG00000033917	Degradome sequencing//Degradome sequencing//Degradome sequencing	positive		validated	NA	NA	NA
42	tarbase	MIMAT0016988	mmu-miR-144-5p	Ctnnd1	12388	ENSMUSG00000034101	Degradome sequencing//Degradome sequencing//Degradome sequencing	positive		validated	NA	NA	NA
43	tarbase	MIMAT0000127	mmu-miR-29b-3p	Ctnnd1	12388	ENSMUSG00000034101	Degradome sequencing	positive		validated	NA	NA	NA
44	tarbase	MIMAT0000128	mmu-miR-30a-5p	Zfand4	67492	ENSMUSG00000042213	Degradome sequencing	positive		validated	NA	NA	NA
45	tarbase	MIMAT0000248	mmu-miR-30e-5p	Zfand4	67492	ENSMUSG00000042213	Degradome sequencing	positive		validated	NA	NA	NA
46	tarbase	MIMAT0000667	mmu-miR-33-5p	Zfand4	67492	ENSMUSG00000042213	Degradome sequencing//Degradome sequencing	positive		validated	NA	NA	NA
47	tarbase	MIMAT0000156	mmu-miR-144-3p	Setx	269254	ENSMUSG00000043535	Degradome sequencing	positive		validated	NA	NA	NA
48	tarbase	MIMAT0000127	mmu-miR-29b-3p	Setx	269254	ENSMUSG00000043535	Degradome sequencing//Degradome sequencing	positive		validated	NA	NA	NA
49	tarbase	MIMAT0003130	mmu-miR-486a-5p	Setx	269254	ENSMUSG00000043535	Degradome sequencing	positive		validated	NA	NA	NA
50	tarbase	MIMAT0000155	mmu-miR-142a-3p	Zfp367	238673	ENSMUSG00000044934	Degradome sequencing//Degradome sequencing	positive		validated	NA	NA	NA
51	tarbase	MIMAT0000156	mmu-miR-144-3p	Cxcl12	20315	ENSMUSG00000061353	Degradome sequencing//Degradome sequencing//Degradome sequencing	positive		validated	NA	NA	NA
52	tarbase	MIMAT0000128	mmu-miR-30a-5p	Zcchc14	142682	ENSMUSG00000061410	Degradome sequencing//Degradome sequencing//Degradome sequencing//Degradome sequencing	positive		validated	NA	NA	NA
53	tarbase	MIMAT0000248	mmu-miR-30e-5p	Zcchc14	142682	ENSMUSG00000061410	Degradome sequencing//Degradome sequencing//Degradome sequencing//Degradome sequencing	positive		validated	NA	NA	NA
54	tarbase	MIMAT0003130	mmu-miR-486a-5p	Zcchc14	142682	ENSMUSG00000061410	Degradome sequencing	positive		validated	NA	NA	NA
55	tarbase	MIMAT0000677	mmu-miR-7a-5p	Ppp4r1	70351	ENSMUSG00000061950	Degradome sequencing	positive		validated	NA	NA	NA
56	tarbase	MIMAT0000248	mmu-miR-30e-5p	Fabp4	11770	ENSMUSG00000062515	Degradome sequencing//Degradome sequencing	negative		validated	NA	NA	NA
57	tarbase	MIMAT0000677	mmu-miR-7a-5p	Itpripl2	319622	ENSMUSG00000095115	Degradome sequencing	positive		validated	NA	NA	NA
58	tarbase	MIMAT0000128	mmu-miR-30a-5p	H1f0		ENSMUSG00000096210	Degradome sequencing	positive		validated	NA	NA	NA
59	diana_microt	MIMAT0000156	mmu-miR-144-3p	Srsf10	14105	ENSMUSG00000028676	NA	NA	NA	predicted	1	NA	NA
60	diana_microt	MIMAT0000128	mmu-miR-30a-5p	Ick	56542	ENSMUSG00000009828	NA	NA	NA	predicted	0.995	NA	NA
61	diana_microt	MIMAT0000248	mmu-miR-30e-5p	Ick	56542	ENSMUSG00000009828	NA	NA	NA	predicted	0.994	NA	NA
62	diana_microt	MIMAT0000156	mmu-miR-144-3p	Cxcl12	20315	ENSMUSG00000061353	NA	NA	NA	predicted	0.993	NA	NA
63	diana_microt	MIMAT0000654	mmu-miR-32-5p	Dab2ip	69601	ENSMUSG00000026883	NA	NA	NA	predicted	0.989	NA	NA
64	diana_microt	MIMAT0000127	mmu-miR-29b-3p	Zfp36l1	12192	ENSMUSG00000021127	NA	NA	NA	predicted	0.969	NA	NA
65	diana_microt	MIMAT0000248	mmu-miR-30e-5p	Meox2	17286	ENSMUSG00000036144	NA	NA	NA	predicted	0.968	NA	NA
66	diana_microt	MIMAT0000654	mmu-miR-32-5p	Sgk1	20393	ENSMUSG00000019970	NA	NA	NA	predicted	0.966	NA	NA
67	diana_microt	MIMAT0000128	mmu-miR-30a-5p	Meox2	17286	ENSMUSG00000036144	NA	NA	NA	predicted	0.954	NA	NA
68	diana_microt	MIMAT0000156	mmu-miR-144-3p	Tek	21687	ENSMUSG00000006386	NA	NA	NA	predicted	0.942	NA	NA
69	diana_microt	MIMAT0000667	mmu-miR-33-5p	Cav1	12389	ENSMUSG00000007655	NA	NA	NA	predicted	0.941	NA	NA
70	diana_microt	MIMAT0000127	mmu-miR-29b-3p	Sgk1	20393	ENSMUSG00000019970	NA	NA	NA	predicted	0.915	NA	NA
71	diana_microt	MIMAT0000156	mmu-miR-144-3p	Sgk1	20393	ENSMUSG00000019970	NA	NA	NA	predicted	0.906	NA	NA
72	diana_microt	MIMAT0000128	mmu-miR-30a-5p	Vim	22352	ENSMUSG00000026728	NA	NA	NA	predicted	0.899	NA	NA
73	diana_microt	MIMAT0000248	mmu-miR-30e-5p	Vim	22352	ENSMUSG00000026728	NA	NA	NA	predicted	0.883	NA	NA
74	diana_microt	MIMAT0000155	mmu-miR-142a-3p	Sgk1	20393	ENSMUSG00000019970	NA	NA	NA	predicted	0.869	NA	NA
75	diana_microt	MIMAT0017206	mmu-miR-486a-3p	Cdc42ep1	104445	ENSMUSG00000049521	NA	NA	NA	predicted	0.867	NA	NA
76	diana_microt	MIMAT0000677	mmu-miR-7a-5p	Sgk1	20393	ENSMUSG00000019970	NA	NA	NA	predicted	0.86	NA	NA
77	diana_microt	MIMAT0000677	mmu-miR-7a-5p	Ctnnd1	12388	ENSMUSG00000034101	NA	NA	NA	predicted	0.858	NA	NA
78	diana_microt	MIMAT0000127	mmu-miR-29b-3p	Hspg2	15530	ENSMUSG00000028763	NA	NA	NA	predicted	0.855	NA	NA
79	diana_microt	MIMAT0000127	mmu-miR-29b-3p	Srsf10	14105	ENSMUSG00000028676	NA	NA	NA	predicted	0.854	NA	NA
80	diana_microt	MIMAT0000677	mmu-miR-7a-5p	Zfand4	67492	ENSMUSG00000042213	NA	NA	NA	predicted	0.838	NA	NA
81	diana_microt	MIMAT0000654	mmu-miR-32-5p	Ptpn14	19250	ENSMUSG00000026604	NA	NA	NA	predicted	0.825	NA	NA
82	diana_microt	MIMAT0000155	mmu-miR-142a-3p	Zcchc14	142682	ENSMUSG00000061410	NA	NA	NA	predicted	0.825	NA	NA
83	diana_microt	MIMAT0000677	mmu-miR-7a-5p	H1f0	14958	ENSMUSG00000096210	NA	NA	NA	predicted	0.811	NA	NA
84	diana_microt	MIMAT0003513	mmu-miR-505-3p	Fyttd1	69823	ENSMUSG00000022800	NA	NA	NA	predicted	0.806	NA	NA
85	diana_microt	MIMAT0000155	mmu-miR-142a-3p	Fabp4	11770	ENSMUSG00000062515	NA	NA	NA	predicted	0.805	NA	NA
86	diana_microt	MIMAT0000156	mmu-miR-144-3p	Ick	56542	ENSMUSG00000009828	NA	NA	NA	predicted	0.8	NA	NA
87	diana_microt	MIMAT0000156	mmu-miR-144-3p	Mllt4	17356	ENSMUSG00000068036	NA	NA	NA	predicted	0.796	NA	NA
88	diana_microt	MIMAT0017206	mmu-miR-486a-3p	Ly6e	17069	ENSMUSG00000022587	NA	NA	NA	predicted	0.795	NA	NA
89	diana_microt	MIMAT0000155	mmu-miR-142a-3p	Arhgef15	442801	ENSMUSG00000052921	NA	NA	NA	predicted	0.791	NA	NA
90	diana_microt	MIMAT0000677	mmu-miR-7a-5p	Cdh5	12562	ENSMUSG00000031871	NA	NA	NA	predicted	0.791	NA	NA
91	diana_microt	MIMAT0000128	mmu-miR-30a-5p	Zfp36l1	12192	ENSMUSG00000021127	NA	NA	NA	predicted	0.782	NA	NA
92	diana_microt	MIMAT0000248	mmu-miR-30e-5p	Zfp36l1	12192	ENSMUSG00000021127	NA	NA	NA	predicted	0.781	NA	NA
93	diana_microt	MIMAT0000128	mmu-miR-30a-5p	Srsf10	14105	ENSMUSG00000028676	NA	NA	NA	predicted	0.776	NA	NA
94	diana_microt	MIMAT0000248	mmu-miR-30e-5p	Srsf10	14105	ENSMUSG00000028676	NA	NA	NA	predicted	0.776	NA	NA
95	diana_microt	MIMAT0000248	mmu-miR-30e-5p	Zcchc14	142682	ENSMUSG00000061410	NA	NA	NA	predicted	0.764	NA	NA
96	elmmo	MIMAT0000654	mmu-miR-32-5p	Dab2ip	69601	ENSMUSG00000026883	NA	NA	NA	predicted	0.945	NA	NA
97	elmmo	MIMAT0000248	mmu-miR-30e-5p	Zcchc14	142682	ENSMUSG00000061410	NA	NA	NA	predicted	0.929	NA	NA
98	elmmo	MIMAT0000248	mmu-miR-30e-5p	Nrp1	18186	ENSMUSG00000025810	NA	NA	NA	predicted	0.929	NA	NA
99	elmmo	MIMAT0000128	mmu-miR-30a-5p	Nrp1	18186	ENSMUSG00000025810	NA	NA	NA	predicted	0.929	NA	NA
100	elmmo	MIMAT0000248	mmu-miR-30e-5p	Zfp36l1	12192	ENSMUSG00000021127	NA	NA	NA	predicted	0.929	NA	NA
101	elmmo	MIMAT0000128	mmu-miR-30a-5p	Zfp36l1	12192	ENSMUSG00000021127	NA	NA	NA	predicted	0.929	NA	NA
102	elmmo	MIMAT0000128	mmu-miR-30a-5p	Zcchc14	142682	ENSMUSG00000061410	NA	NA	NA	predicted	0.929	NA	NA
103	elmmo	MIMAT0000128	mmu-miR-30a-5p	Ick	56542	ENSMUSG00000009828	NA	NA	NA	predicted	0.908	NA	NA
104	elmmo	MIMAT0000248	mmu-miR-30e-5p	Ick	56542	ENSMUSG00000009828	NA	NA	NA	predicted	0.908	NA	NA
105	elmmo	MIMAT0000127	mmu-miR-29b-3p	Zfp36l1	12192	ENSMUSG00000021127	NA	NA	NA	predicted	0.906	NA	NA
106	elmmo	MIMAT0000127	mmu-miR-29b-3p	Sgk1	20393	ENSMUSG00000019970	NA	NA	NA	predicted	0.906	NA	NA
107	elmmo	MIMAT0000128	mmu-miR-30a-5p	Vim	22352	ENSMUSG00000026728	NA	NA	NA	predicted	0.897	NA	NA
108	elmmo	MIMAT0000248	mmu-miR-30e-5p	Vim	22352	ENSMUSG00000026728	NA	NA	NA	predicted	0.897	NA	NA
109	elmmo	MIMAT0000128	mmu-miR-30a-5p	Meox2	17286	ENSMUSG00000036144	NA	NA	NA	predicted	0.892	NA	NA
110	elmmo	MIMAT0000248	mmu-miR-30e-5p	Nuak1	77976	ENSMUSG00000020032	NA	NA	NA	predicted	0.892	NA	NA
111	elmmo	MIMAT0000248	mmu-miR-30e-5p	Meox2	17286	ENSMUSG00000036144	NA	NA	NA	predicted	0.892	NA	NA
112	elmmo	MIMAT0000128	mmu-miR-30a-5p	Nuak1	77976	ENSMUSG00000020032	NA	NA	NA	predicted	0.892	NA	NA
113	elmmo	MIMAT0000127	mmu-miR-29b-3p	Dab2ip	69601	ENSMUSG00000026883	NA	NA	NA	predicted	0.89	NA	NA
114	elmmo	MIMAT0000127	mmu-miR-29b-3p	Hspg2	15530	ENSMUSG00000028763	NA	NA	NA	predicted	0.89	NA	NA
115	elmmo	MIMAT0000127	mmu-miR-29b-3p	Ctnnd1	12388	ENSMUSG00000034101	NA	NA	NA	predicted	0.89	NA	NA
116	elmmo	MIMAT0000128	mmu-miR-30a-5p	Meox2	17286	ENSMUSG00000036144	NA	NA	NA	predicted	0.889	NA	NA
117	elmmo	MIMAT0000248	mmu-miR-30e-5p	Meox2	17286	ENSMUSG00000036144	NA	NA	NA	predicted	0.889	NA	NA
118	elmmo	MIMAT0000156	mmu-miR-144-3p	Cxcl12	20315	ENSMUSG00000061353	NA	NA	NA	predicted	0.883	NA	NA
119	elmmo	MIMAT0000654	mmu-miR-32-5p	Sgk1	20393	ENSMUSG00000019970	NA	NA	NA	predicted	0.857	NA	NA
120	elmmo	MIMAT0000127	mmu-miR-29b-3p	Ehd2	259300	ENSMUSG00000074364	NA	NA	NA	predicted	0.835	NA	NA
121	elmmo	MIMAT0000127	mmu-miR-29b-3p	Srsf10	14105	ENSMUSG00000028676	NA	NA	NA	predicted	0.835	NA	NA
122	elmmo	MIMAT0000156	mmu-miR-144-3p	Mllt4	17356	ENSMUSG00000068036	NA	NA	NA	predicted	0.825	NA	NA
123	elmmo	MIMAT0000128	mmu-miR-30a-5p	Srsf10	14105	ENSMUSG00000028676	NA	NA	NA	predicted	0.801	NA	NA
124	elmmo	MIMAT0000248	mmu-miR-30e-5p	Srsf10	14105	ENSMUSG00000028676	NA	NA	NA	predicted	0.801	NA	NA
125	elmmo	MIMAT0000127	mmu-miR-29b-3p	Tnfaip1	21927	ENSMUSG00000017615	NA	NA	NA	predicted	0.761	NA	NA
126	elmmo	MIMAT0000156	mmu-miR-144-3p	Ick	56542	ENSMUSG00000009828	NA	NA	NA	predicted	0.723	NA	NA
127	elmmo	MIMAT0000156	mmu-miR-144-3p	Mtmr2	77116	ENSMUSG00000031918	NA	NA	NA	predicted	0.723	NA	NA
128	elmmo	MIMAT0000156	mmu-miR-144-3p	Zfp367	238673	ENSMUSG00000044934	NA	NA	NA	predicted	0.723	NA	NA
129	elmmo	MIMAT0000156	mmu-miR-144-3p	Cdh5	12562	ENSMUSG00000031871	NA	NA	NA	predicted	0.723	NA	NA
130	elmmo	MIMAT0000156	mmu-miR-144-3p	Atp5g2	67942	ENSMUSG00000062683	NA	NA	NA	predicted	0.689	NA	NA
131	elmmo	MIMAT0000654	mmu-miR-32-5p	Itpripl2	319622	ENSMUSG00000095115	NA	NA	NA	predicted	0.634	NA	NA
132	elmmo	MIMAT0000127	mmu-miR-29b-3p	Lypla1	18777	ENSMUSG00000025903	NA	NA	NA	predicted	0.619	NA	NA
133	elmmo	MIMAT0000654	mmu-miR-32-5p	Rassf3	192678	ENSMUSG00000025795	NA	NA	NA	predicted	0.584	NA	NA
134	microcosm	MIMAT0000155	mmu-miR-142a-3p	Hmg20b	15353	ENSMUSG00000020232	NA	NA	NA	predicted	18.6703	NA	NA
135	microcosm	MIMAT0000155	mmu-miR-142a-3p	Fabp4	11770	ENSMUSG00000062515	NA	NA	NA	predicted	17.6485	NA	NA
136	miranda	MIMAT0000155	mmu-miR-142a-3p	Zcchc14	142682	ENSMUSG00000061410	NA	NA	NA	predicted	-1.0363	NA	NA
137	miranda	MIMAT0000654	mmu-miR-32-5p	Arhgef15	442801	ENSMUSG00000052921	NA	NA	NA	predicted	-1.0406	NA	NA
138	miranda	MIMAT0000156	mmu-miR-144-3p	Pld1	18805	ENSMUSG00000027695	NA	NA	NA	predicted	-1.0466	NA	NA
139	miranda	MIMAT0003513	mmu-miR-505-3p	Unc45b	217012	ENSMUSG00000018845	NA	NA	NA	predicted	-1.049	NA	NA
140	miranda	MIMAT0000654	mmu-miR-32-5p	Dab2ip	69601	ENSMUSG00000026883	NA	NA	NA	predicted	-1.0628	NA	NA
141	miranda	MIMAT0000667	mmu-miR-33-5p	Ctnnd1	12388	ENSMUSG00000034101	NA	NA	NA	predicted	-1.0816	NA	NA
142	miranda	MIMAT0000156	mmu-miR-144-3p	Cxcl12	20315	ENSMUSG00000061353	NA	NA	NA	predicted	-1.0837	NA	NA
143	miranda	MIMAT0000127	mmu-miR-29b-3p	Zfp36l1	12192	ENSMUSG00000021127	NA	NA	NA	predicted	-1.0879	NA	NA
144	miranda	MIMAT0000677	mmu-miR-7a-5p	Cnn3	71994	ENSMUSG00000053931	NA	NA	NA	predicted	-1.0991	NA	NA
145	miranda	MIMAT0003513	mmu-miR-505-3p	Zfp36l1	12192	ENSMUSG00000021127	NA	NA	NA	predicted	-1.1088	NA	NA
146	miranda	MIMAT0000156	mmu-miR-144-3p	Tshz2	228911	ENSMUSG00000047907	NA	NA	NA	predicted	-1.1276	NA	NA
147	miranda	MIMAT0000156	mmu-miR-144-3p	Tshz2	228911	ENSMUSG00000047907	NA	NA	NA	predicted	-1.1289	NA	NA
148	miranda	MIMAT0000156	mmu-miR-144-3p	Tek	21687	ENSMUSG00000006386	NA	NA	NA	predicted	-1.1421	NA	NA
149	miranda	MIMAT0000156	mmu-miR-144-3p	Rftn1	76438	ENSMUSG00000039316	NA	NA	NA	predicted	-1.276	NA	NA
150	miranda	MIMAT0000155	mmu-miR-142a-3p	Fabp4	11770	ENSMUSG00000062515	NA	NA	NA	predicted	-1.2783	NA	NA
151	miranda	MIMAT0000156	mmu-miR-144-3p	Atp5g2	67942	ENSMUSG00000062683	NA	NA	NA	predicted	-1.3462	NA	NA
152	mirdb	MIMAT0003513	mmu-miR-505-3p	Fyttd1	69823	ENSMUSG00000022800	NA	NA	NA	predicted	96.6017	NA	NA
153	mirdb	MIMAT0000156	mmu-miR-144-3p	Tek	21687	ENSMUSG00000006386	NA	NA	NA	predicted	96.293	NA	NA
154	mirdb	MIMAT0000156	mmu-miR-144-3p	Atp5g2		ENSMUSG00000062683	NA	NA	NA	predicted	95.3913	NA	NA
155	mirdb	MIMAT0017206	mmu-miR-486a-3p	Cdc42ep1	104445	ENSMUSG00000049521	NA	NA	NA	predicted	93.6609	NA	NA
156	mirdb	MIMAT0000248	mmu-miR-30e-5p	Meox2	17286	ENSMUSG00000036144	NA	NA	NA	predicted	91.7054	NA	NA
157	mirdb	MIMAT0000128	mmu-miR-30a-5p	Meox2	17286	ENSMUSG00000036144	NA	NA	NA	predicted	91.7054	NA	NA
158	mirdb	MIMAT0000128	mmu-miR-30a-5p	Ick	56542	ENSMUSG00000009828	NA	NA	NA	predicted	91.6645	NA	NA
159	mirdb	MIMAT0000248	mmu-miR-30e-5p	Ick	56542	ENSMUSG00000009828	NA	NA	NA	predicted	91.6645	NA	NA
160	pictar	MIMAT0017206	mmu-miR-486a-3p	Cdc42ep1	104445	ENSMUSG00000049521	NA	NA	NA	predicted	28.8877	NA	NA
161	pictar	MIMAT0000156	mmu-miR-144-3p	Ick	56542	ENSMUSG00000009828	NA	NA	NA	predicted	26.3533	NA	NA
162	pictar	MIMAT0000156	mmu-miR-144-3p	Srsf10	14105	ENSMUSG00000028676	NA	NA	NA	predicted	20.0384	NA	NA
163	pita	MIMAT0000127	mmu-miR-29b-3p	Zfp36l1	12192	ENSMUSG00000021127	NA	NA	NA	predicted	-9.96	NA	NA
164	pita	MIMAT0000127	mmu-miR-29b-3p	Hspg2	15530	ENSMUSG00000028763	NA	NA	NA	predicted	-10.27	NA	NA
165	pita	MIMAT0000677	mmu-miR-7a-5p	Ets2	23872	ENSMUSG00000022895	NA	NA	NA	predicted	-10.36	NA	NA
166	pita	MIMAT0000667	mmu-miR-33-5p	Igfbp5	16011	ENSMUSG00000026185	NA	NA	NA	predicted	-10.63	NA	NA
167	pita	MIMAT0000127	mmu-miR-29b-3p	Ctnnd1	12388	ENSMUSG00000034101	NA	NA	NA	predicted	-10.7	NA	NA
168	pita	MIMAT0000677	mmu-miR-7a-5p	Cnn3	71994	ENSMUSG00000053931	NA	NA	NA	predicted	-11.73	NA	NA
169	pita	MIMAT0000155	mmu-miR-142a-3p	Zcchc14	142682	ENSMUSG00000061410	NA	NA	NA	predicted	-13.49	NA	NA
170	targetscan	MIMAT0000127	mmu-miR-29b-3p	Sgk1	20393	ENSMUSG00000019970	NA	NA	NA	predicted	-0.379	NA	NA
171	targetscan	MIMAT0000677	mmu-miR-7a-5p	Cnn3	71994	ENSMUSG00000053931	NA	NA	NA	predicted	-0.394	NA	NA
172	targetscan	MIMAT0000127	mmu-miR-29b-3p	Zfp36l1	12192	ENSMUSG00000021127	NA	NA	NA	predicted	-0.523	NA	NA
173	targetscan	MIMAT0000156	mmu-miR-144-3p	Atp5g2		ENSMUSG00000062683	NA	NA	NA	predicted	-0.764	NA	NA
174	phenomir	MIMAT0000127	mmu-miR-29b-3p	NA	NA	NA	NA	NA	NA	disease.drug	NA	Myocardial infarction, susceptibility to	18723672
175	phenomir	MIMAT0000127	mmu-miR-29b-3p	NA	NA	NA	NA	NA	NA	disease.drug	NA	Cardiovascular	17525252
176	phenomir	MIMAT0000155	mmu-miR-142a-3p	NA	NA	NA	NA	NA	NA	disease.drug	NA	Ophtalmological	18834879
177	phenomir	MIMAT0000248	mmu-miR-30e-5p	NA	NA	NA	NA	NA	NA	disease.drug	NA	Cardiovascular	17525252
178	phenomir	MIMAT0000248	mmu-miR-30e-5p	NA	NA	NA	NA	NA	NA	disease.drug	NA	Cardiovascular	17108080
179	phenomir	MIMAT0000248	mmu-miR-30e-5p	NA	NA	NA	NA	NA	NA	disease.drug	NA	Breast cancer	18777135
180	phenomir	MIMAT0000667	mmu-miR-33-5p	NA	NA	NA	NA	NA	NA	disease.drug	NA	Leukemia, acute myeloid	18849523
181	phenomir	MIMAT0000677	mmu-miR-7a-5p	NA	NA	NA	NA	NA	NA	disease.drug	NA	Breast cancer	18777135
182	phenomir	MIMAT0000677	mmu-miR-7a-5p	NA	NA	NA	NA	NA	NA	disease.drug	NA	Leukemia, acute myeloid	18849523
183	phenomir	MIMAT0000677	mmu-miR-7a-5p	NA	NA	NA	NA	NA	NA	disease.drug	NA	Cancer	17111382
184	phenomir	MIMAT0001632	mmu-miR-451a	NA	NA	NA	NA	NA	NA	disease.drug	NA	Cardiovascular	17525252
185	phenomir	MIMAT0001632	mmu-miR-451a	NA	NA	NA	NA	NA	NA	disease.drug	NA	Ophtalmological	18500251
186	phenomir	MIMAT0003130	mmu-miR-486a-5p	NA	NA	NA	NA	NA	NA	disease.drug	NA	Cardiovascular	17525252
187	phenomir	MIMAT0017206	mmu-miR-486a-3p	NA	NA	NA	NA	NA	NA	disease.drug	NA	Cardiovascular	17525252
188	phenomir	MIMAT0003130	mmu-miR-486a-5p	NA	NA	NA	NA	NA	NA	disease.drug	NA	Breast cancer	18777135
189	phenomir	MIMAT0017206	mmu-miR-486a-3p	NA	NA	NA	NA	NA	NA	disease.drug	NA	Breast cancer	18777135

## Sheet: Table_S5_Integrated_miRs_Up
			Table S5: List of upregulated microRNAs paired with their potential downregulated mRNA targets
	database	mature_mirna_acc	mature_mirna_id	target_symbol	target_entrez	target_ensembl	experiment	support_type	pubmed_id	type	score	disease_drug	paper_pubmedID
1	diana_microt	MIMAT0017057	mmu-miR-320-5p	Numb	18222	ENSMUSG00000021224	NA	NA	NA	predicted	0.982	NA	NA
2	diana_microt	MIMAT0014804	mmu-miR-1249-5p	Ube2d3	66105	ENSMUSG00000078578	NA	NA	NA	predicted	0.973	NA	NA
3	diana_microt	MIMAT0000666	mmu-miR-320-3p	Ell2	192657	ENSMUSG00000001542	NA	NA	NA	predicted	0.969	NA	NA
4	diana_microt	MIMAT0014804	mmu-miR-1249-5p	Trim58	216781	ENSMUSG00000037124	NA	NA	NA	predicted	0.957	NA	NA
5	diana_microt	MIMAT0000666	mmu-miR-320-3p	Ube2d3	66105	ENSMUSG00000078578	NA	NA	NA	predicted	0.948	NA	NA
6	diana_microt	MIMAT0014804	mmu-miR-1249-5p	Ranbp10	74334	ENSMUSG00000037415	NA	NA	NA	predicted	0.923	NA	NA
7	diana_microt	MIMAT0000666	mmu-miR-320-3p	Tfdp2	211586	ENSMUSG00000032411	NA	NA	NA	predicted	0.915	NA	NA
8	diana_microt	MIMAT0000666	mmu-miR-320-3p	Tfrc	22042	ENSMUSG00000022797	NA	NA	NA	predicted	0.858	NA	NA
9	diana_microt	MIMAT0000666	mmu-miR-320-3p	Metap2	56307	ENSMUSG00000036112	NA	NA	NA	predicted	0.855	NA	NA
10	diana_microt	MIMAT0000666	mmu-miR-320-3p	Ccdc71l	72123	ENSMUSG00000090946	NA	NA	NA	predicted	0.852	NA	NA
11	diana_microt	MIMAT0017057	mmu-miR-320-5p	Vopp1	232023	ENSMUSG00000037788	NA	NA	NA	predicted	0.824	NA	NA
12	diana_microt	MIMAT0014804	mmu-miR-1249-5p	Ctsb	13030	ENSMUSG00000021939	NA	NA	NA	predicted	0.777	NA	NA
13	diana_microt	MIMAT0000666	mmu-miR-320-3p	Slc25a37	67712	ENSMUSG00000034248	NA	NA	NA	predicted	0.774	NA	NA
14	diana_microt	MIMAT0017057	mmu-miR-320-5p	Ube2c	68612	ENSMUSG00000001403	NA	NA	NA	predicted	0.772	NA	NA
15	diana_microt	MIMAT0014804	mmu-miR-1249-5p	Klf3	16599	ENSMUSG00000029178	NA	NA	NA	predicted	0.764	NA	NA
16	elmmo	MIMAT0000666	mmu-miR-320-3p	Ube2d3	66105	ENSMUSG00000078578	NA	NA	NA	predicted	0.601	NA	NA
17	elmmo	MIMAT0000666	mmu-miR-320-3p	Cited2	17684	ENSMUSG00000039910	NA	NA	NA	predicted	0.601	NA	NA
18	elmmo	MIMAT0000666	mmu-miR-320-3p	Ell2	192657	ENSMUSG00000001542	NA	NA	NA	predicted	0.601	NA	NA
19	elmmo	MIMAT0000666	mmu-miR-320-3p	Ube2d3	66105	ENSMUSG00000078578	NA	NA	NA	predicted	0.601	NA	NA
20	elmmo	MIMAT0000666	mmu-miR-320-3p	Ell2	192657	ENSMUSG00000001542	NA	NA	NA	predicted	0.601	NA	NA
21	elmmo	MIMAT0000666	mmu-miR-320-3p	Cited2	17684	ENSMUSG00000039910	NA	NA	NA	predicted	0.601	NA	NA
22	miranda	MIMAT0000666	mmu-miR-320-3p	Parg	26430	ENSMUSG00000021911	NA	NA	NA	predicted	-1.1507	NA	NA
23	miranda	MIMAT0000666	mmu-miR-320-3p	Tfdp2	211586	ENSMUSG00000032411	NA	NA	NA	predicted	-1.2505	NA	NA
24	miranda	MIMAT0000666	mmu-miR-320-3p	Ell2	192657	ENSMUSG00000001542	NA	NA	NA	predicted	-1.2616	NA	NA
25	pictar	MIMAT0017057	mmu-miR-320-5p	Tbcel	272589	ENSMUSG00000037287	NA	NA	NA	predicted	29.3071	NA	NA
26	pictar	MIMAT0017057	mmu-miR-320-5p	Foxo4	54601	ENSMUSG00000042903	NA	NA	NA	predicted	25.0523	NA	NA
27	pictar	MIMAT0000666	mmu-miR-320-3p	Slc25a51	230125	ENSMUSG00000045973	NA	NA	NA	predicted	24.2286	NA	NA
28	pita	MIMAT0000666	mmu-miR-320-3p	Ell2	192657	ENSMUSG00000001542	NA	NA	NA	predicted	-10.83	NA	NA
29	pita	MIMAT0000666	mmu-miR-320-3p	E130309D14Rik	432582	ENSMUSG00000069814	NA	NA	NA	predicted	-12.35	NA	NA
30	pita	MIMAT0000666	mmu-miR-320-3p	Fam117a	215512	ENSMUSG00000038893	NA	NA	NA	predicted	-12.43	NA	NA
31	pita	MIMAT0000666	mmu-miR-320-3p	Metap2	56307	ENSMUSG00000036112	NA	NA	NA	predicted	-12.46	NA	NA
32	pita	MIMAT0000666	mmu-miR-320-3p	Scaf11	72193	ENSMUSG00000033228	NA	NA	NA	predicted	-13.62	NA	NA
33	pita	MIMAT0000666	mmu-miR-320-3p	Zc3h15	69082	ENSMUSG00000027091	NA	NA	NA	predicted	-13.65	NA	NA

## Sheet: Table_S6_Summary of DE miRs 
	Table S6: Summary of diffrentially expressed microRNAs and their potential targets
	Downregulated microRNAs and their upregulated targets							Upregulated microRNAs and their downregulated targets
	microRNA	Target Gene	Database					microRNA	Target Gene	Database
	mmu-miR-142a-3p	Sgk1	tarbase					mmu-miR-1249-5p	Ube2d3	diana_microt
		Zfp36l1	tarbase						Trim58	diana_microt
		Esyt2	tarbase						Ranbp10	diana_microt
		Cd200	tarbase						Ctsb	diana_microt
		Prkd3	tarbase						Klf3	diana_microt
		Zfp367	tarbase					mmu-miR-320-3p	Ell2	diana_microt
		Sgk1	diana_microt						Ube2d3	diana_microt
		Zcchc14	diana_microt						Tfdp2	diana_microt
		Fabp4	diana_microt						Tfrc	diana_microt
		Arhgef15	diana_microt						Metap2	diana_microt
		Hmg20b	microcosm						Ccdc71l	diana_microt
		Fabp4	microcosm						Slc25a37	diana_microt
		Zcchc14	miranda						Ube2d3	elmmo
		Fabp4	miranda						Cited2	elmmo
		Zcchc14	pita						Ell2	elmmo
	mmu-miR-144-3p	Tek	tarbase						Ube2d3	elmmo
		Setx	tarbase						Ell2	elmmo
		Cxcl12	tarbase						Cited2	elmmo
		Srsf10	diana_microt						Parg	miranda
		Cxcl12	diana_microt						Tfdp2	miranda
		Tek	diana_microt						Ell2	miranda
		Sgk1	diana_microt						Slc25a51	pictar
		Ick	diana_microt						Ell2	pita
		Mllt4	diana_microt						E130309D14Rik	pita
		Cxcl12	elmmo						Fam117a	pita
		Mllt4	elmmo						Metap2	pita
		Ick	elmmo						Scaf11	pita
		Mtmr2	elmmo						Zc3h15	pita
		Zfp367	elmmo						Numb	diana_microt
		Cdh5	elmmo						Vopp1	diana_microt
		Atp5g2	elmmo						Ube2c	diana_microt
		Pld1	miranda						Tbcel	pictar
		Cxcl12	miranda						Foxo4	pictar
		Tshz2	miranda
		Tshz2	miranda
		Tek	miranda
		Rftn1	miranda
		Atp5g2	miranda
		Tek	mirdb
		Atp5g2	mirdb
		Ick	pictar
		Srsf10	pictar
		Atp5g2	targetscan
	mmu-miR-144-5p	Ctnnd1	tarbase
	mmu-miR-29b-3p	Ick	tarbase
		Zfp36l1	tarbase
		Prkd3	tarbase
		Lypla1	tarbase
		Dab2ip	tarbase
		Hspg2	tarbase
		Gde1	tarbase
		Ctnnd1	tarbase
		Setx	tarbase
		Zfp36l1	diana_microt
		Sgk1	diana_microt
		Hspg2	diana_microt
		Srsf10	diana_microt
		Zfp36l1	elmmo
		Sgk1	elmmo
		Dab2ip	elmmo
		Hspg2	elmmo
		Ctnnd1	elmmo
		Ehd2	elmmo
		Srsf10	elmmo
		Tnfaip1	elmmo
		Lypla1	elmmo
		Zfp36l1	miranda
		Zfp36l1	pita
		Hspg2	pita
		Ctnnd1	pita
		Sgk1	targetscan
		Zfp36l1	targetscan
	mmu-miR-30a-5p	Bcl6b	tarbase
		Tek	tarbase
		Zfp36l1	tarbase
		Nrp1	tarbase
		Igfbp5	tarbase
		Ptpn14	tarbase
		Gde1	tarbase
		Zfand4	tarbase
		Zcchc14	tarbase
		H1f0	tarbase
		Ick	diana_microt
		Meox2	diana_microt
		Vim	diana_microt
		Zfp36l1	diana_microt
		Srsf10	diana_microt
		Nrp1	elmmo
		Zfp36l1	elmmo
		Zcchc14	elmmo
		Ick	elmmo
		Vim	elmmo
		Meox2	elmmo
		Nuak1	elmmo
		Meox2	elmmo
		Srsf10	elmmo
		Meox2	mirdb
		Ick	mirdb
	mmu-miR-30e-5p	Zfp36l1	mirtarbase
		Tspan7	mirtarbase
		Bcl6b	tarbase
		Tek	tarbase
		Zfp36l1	tarbase
		Nrp1	tarbase
		Igfbp5	tarbase
		Ptpn14	tarbase
		Gde1	tarbase
		Zfand4	tarbase
		Zcchc14	tarbase
		Fabp4	tarbase
		Ick	diana_microt
		Meox2	diana_microt
		Vim	diana_microt
		Zfp36l1	diana_microt
		Srsf10	diana_microt
		Zcchc14	diana_microt
		Zcchc14	elmmo
		Nrp1	elmmo
		Zfp36l1	elmmo
		Ick	elmmo
		Vim	elmmo
		Nuak1	elmmo
		Meox2	elmmo
		Meox2	elmmo
		Srsf10	elmmo
		Meox2	mirdb
		Ick	mirdb
		NA	phenomir
		NA	phenomir
		NA	phenomir
	mmu-miR-32-5p	Dab2ip	diana_microt
		Sgk1	diana_microt
		Ptpn14	diana_microt
		Dab2ip	elmmo
		Sgk1	elmmo
		Itpripl2	elmmo
		Rassf3	elmmo
		Arhgef15	miranda
		Dab2ip	miranda
	mmu-miR-33-5p	Zfand4	tarbase
		Cav1	diana_microt
		Ctnnd1	miranda
		Igfbp5	pita
		NA	phenomir
	mmu-miR-486a-3p	Cdc42ep1	diana_microt
		Ly6e	diana_microt
		Cdc42ep1	mirdb
		Cdc42ep1	pictar
		Nuak1	tarbase
		Zfp36l1	tarbase
		Pld1	tarbase
		Hspg2	tarbase
		Setx	tarbase
		Zcchc14	tarbase
	mmu-miR-505-3p	Fyttd1	diana_microt
		Unc45b	miranda
		Zfp36l1	miranda
		Fyttd1	mirdb
	mmu-miR-7a-5p	Cs	tarbase
		Tnfaip1	tarbase
		Sgk1	tarbase
		Zfp36l1	tarbase
		Ablim1	tarbase
		Rassf3	tarbase
		Nrp1	tarbase
		Ptpn14	tarbase
		Ppp4r1	tarbase
		Itpripl2	tarbase
		Sgk1	diana_microt
		Ctnnd1	diana_microt
		Zfand4	diana_microt
		H1f0	diana_microt
		Cdh5	diana_microt
		Cnn3	miranda
		Ets2	pita
		Cnn3	pita
		Cnn3	targetscan
